# Supplementary material for: Spatial and temporal differences and convergence analysis of multidimensional relative poverty in ethnic areas
Source: PLoS One. 2024 Apr 3;19(4):e0301679. doi: 10.1371/journal.pone.0301679 (PMC10990239; doi:10.1371/journal.pone.0301679)
Supplement: S1 Data — (XLSX) [file pone.0301679.s001.xlsx]

## Sheet: 图表
location	place	year	stu_yan	edu_fund	pcce	pcdi	revenue	pub_ser	water	gas	bus	park	health_per	health_bed	lighting	green	job	score
North China	Inner Mongolia	2012	16214	16703266	13328	16800	1552.75	341.827	91.12	84.39	7.04875	15.52	5.62	4.45	753.5	36.2	96.3	0.444445
North China	Inner Mongolia	2013	16886	18062988	14877.7	18692.9	1720.98	338.1	97.47	87.93	8.568	16.902	6.01	4.81	855.1	36.2	96.3	0.444445
North China	Inner Mongolia	2014	17269	17852243	16258.1	20559.3	1843.67	297.55	103.49	92.28	9.01472	18.8	6.17	5.15	746.5	39.8	96.4	0.444445
North China	Inner Mongolia	2015	17952	19900996	17178.5	22310.1	1964.48	299.14	106.71	94.09	9.10379	19.28	6.5	5.33	721.7	39.2	96.35	0.291667
North China	Inner Mongolia	2016	18508	20581202	18072.3	24126.6	2016.43	324.69	103.44	94.9	10.2612	19.77	6.8	5.53	756.6	39.9	96.35	0.208333
North China	Inner Mongolia	2017	26777	20327713	18945.5	26212.2	1703.21	349.104	114.51	96.01	10.6489	19.66	7.1	5.94	584.4	40.2	96.37	0.208333
North China	Inner Mongolia	2018	27139	21192179	19665.2	28375.7	1857.65	355.978	97.8438	94.7624	10.1786	18.5217	7.4	6.27	589.6	40.6	96.42	0.208333
North China	Inner Mongolia	2019	28570	22895358	20743.4	30555	2059.69	365.444	104.912	95.797	11.5314	18.7126	7.7	6.34	576.5	40.5	96.3	0.125
North China	Inner Mongolia	2020	32044	24401485	19794.5	31497.3	2051.2	396.71	101.3	97.26	11.51	19.2	8.41	6.74	618.5	40.5	96.2	0.125
North China	Inner Mongolia	2021	33897	23701088	22658.3	34108.4	2349.95	396.103	109.65	97.8619	9.87	19.9555	8.82	6.94	622.3	42	96.16	0.125
Northeast	Liao ning	2012	87638	23672842	13500	18761	3105.38	485.714	128.05	96.02	11.1131	10.89	5.62	5.26	1487.2	40.2	96.4	0.402778
Northeast	Liao ning	2013	90683	23903794	14950.2	20817.8	3343.81	501.337	128.71	96.15	11.192	11.0637	6.01	5.51	1557.7	40.2	96.6	0.402778
Northeast	Liao ning	2014	92435	21599689	16068	22820.2	3192.78	436.29	131.79	96.19	11.7922	11.61	5.84	5.82	1562.2	40.1	96.6	0.25
Northeast	Liao ning	2015	94248	22338673	17199.8	24575.6	2127.39	356.51	135.5	94.76	12.2957	11.52	6	6.09	1580.8	40.3	96.58	0.166667
Northeast	Liao ning	2016	98950	23614270	19852.8	26039.7	2200.49	370.92	146.26	96.07	12.9092	11.33	6.3	6.5	1282.6	36.4	96.19	0.125
Northeast	Liao ning	2017	122477	24645343	20463.4	27835.4	2392.77	386.036	139.71	97.14	13.2299	12.07	6.7	6.83	1287.6	40.7	96.2	0.0416667
Northeast	Liao ning	2018	126488	25764577	21398.3	29701.4	2616.08	423.034	151.862	97.5173	11.7241	12.042	7	7.21	1195.2	39.9	96.06	0.0416667
Northeast	Liao ning	2019	133339	27965761	22202.8	31819.7	2652.4	451.127	148.65	97.9531	12.1365	11.9678	7.1	7.21	1309.4	40.8	95.84	0.152778
Northeast	Liao ning	2020	146190	29841474	20672.1	32738.3	2655.75	452.31	150	98.75	12.3	13.4	7.42	7.38	1354.5	41.7	95.39	0.152778
Northeast	Liao ning	2021	156728	27838051	23830.8	35111.7	2765.59	453.776	154.73	97.8577	11.95	13.4417	7.9	7.67	1350.1	41.7	95.67	0.111111
Northeast	Ji lin	2012	54518	12546580	10700	14395	1041.25	249.375	111.6	89.46	9.74965	10.96	5.24	4.64	604	33.9	96.3	0.597222
Northeast	Ji lin	2013	55040	13052984	12054.3	15998.1	1156.96	267.309	119.31	91.43	10.211	11.7809	5.45	4.84	611.9	31.4	96.3	0.680556
Northeast	Ji lin	2014	57577	12764064	13026	17520.4	1203.38	253.5	122.79	91.98	10.3248	12.05	5.5	5.12	500.7	35.8	96.6	0.444445
Northeast	Ji lin	2015	57971	15031231	13763.9	18683.7	1229.35	247.13	122.27	92.46	10.6158	12.51	5.8	5.25	502.6	36.1	96.5	0.402778
Northeast	Ji lin	2016	59825	15940034	14772.6	19967	1263.78	260.91	124.51	93	10.2648	13.37	6.1	5.53	527.9	35	96.55	0.402778
Northeast	Ji lin	2017	72134	16614575	15631.9	21368.3	1210.91	294.5	117.75	92.99	11.1457	11.37	6.2	5.66	438	35.8	96.48	0.486111
Northeast	Ji lin	2018	73228	16893312	17200.4	22798.4	1240.89	308.884	117.543	93.0377	10.733	13.4464	6.8	6.18	473.3	37.6	96.54	0.25
Northeast	Ji lin	2019	76935	17872002	18075.4	24562.9	1116.95	302.518	120.896	91.802	10.223	12.5402	7	6.33	471	39.2	96.89	0.319445
Northeast	Ji lin	2020	84807	19633245	17317.7	25751	1085.02	321.44	121.8	92.93	10.07	12.94	8.81	7.19	548.2	40.4	96.58	0.236111
Northeast	Ji lin	2021	90864	17910518	19604.6	27769.8	1143.98	318.752	125.35	94.8521	9.57	13.5489	9.15	7.43	612.3	41.1	96.74	0.236111
Northeast	Heilongjiang	2012	60083	18637280	10700	14302	1163.17	271.262	125.48	83.39	11.2611	11.75	5.25	4.65	559.6	36	95.8	0.791667
Northeast	Heilongjiang	2013	61437	18336861	12037.2	15903.4	1277.4	278.796	119.33	85.58	12.6191	12.1057	5.49	4.93	585.5	36	95.6	0.513889
Northeast	Heilongjiang	2014	60341	18414023	12768.8	17404.4	1301.31	256.2	116.54	86.23	12.7839	12.1	5.54	5.25	622.2	36	95.5	0.513889
Northeast	Heilongjiang	2015	61229	21117792	13402.5	18592.7	1165.88	242.67	116.34	86.61	13.1138	11.98	5.6	5.58	635.8	35.8	95.53	0.583333
Northeast	Heilongjiang	2016	62816	22025197	14445.8	19838.5	1148.41	266.7	117.38	86.66	13.5829	11.91	5.8	5.79	646	35.4	95.78	0.583333
Northeast	Heilongjiang	2017	80333	23412413	15577.5	21205.8	1243.31	279.082	120.4	87.77	14.0923	11.78	6.1	6.38	632.1	35.5	95.79	0.513889
Northeast	Heilongjiang	2018	78778	23962745	16994	22725.8	1282.6	307.607	125.463	89.4969	14.0307	12.3455	6.1	6.63	686	36	96.01	0.125
Northeast	Heilongjiang	2019	83931	25192756	18111.5	24253.6	1262.76	300.998	126.835	91.085	14.8124	12.4285	6.3	7	690.3	36.4	96.47	0.125
Northeast	Heilongjiang	2020	92597	26133849	17056.4	24902	1152.51	321.04	129.5	90.82	13.99	12.77	7.61	7.95	712.1	36.9	96.63	0.194444
Northeast	Heilongjiang	2021	101190	24699186	20635.9	27159	1300.51	323.935	120.55	92.2282	13.11	13.5984	7.95	8.34	752.1	37.4	96.82	0.0833333
South China	Guangxi	2012	23545	20631978	8910	12600	1166.06	386.371	248.11	93.26	9.17565	11.42	4.72	3.6	564.1	37.5	96.6	0.513889
South China	Guangxi	2013	24905	21200866	9596.5	14082.3	1317.6	413.196	239.89	93.58	9.4188	11.4802	4.44	3.97	592.1	37.7	96.7	0.361111
South China	Guangxi	2014	25888	23028744	10274.3	15557.1	1422.28	405.99	234.97	92.99	9.18897	11.19	5.44	4.24	590.7	39.3	96.8	0.402778
South China	Guangxi	2015	26731	26804828	11401	16873.4	1515.16	395.3	255.65	94.46	9.09901	11.6	5.7	4.47	627	37.6	97.08	0.402778
South China	Guangxi	2016	27713	29313794	12295.2	18305.1	1556.27	450.78	256.38	95.85	9.77372	11.77	6	4.64	677.3	37.6	97.07	0.361111
South China	Guangxi	2017	34504	32273832	13423.7	19904.8	1615.13	455.35	257.18	97.8	10.7403	12.42	6.2	4.94	695.6	39.1	97.79	0.277778
South China	Guangxi	2018	37293	34403207	14934.8	21485	1681.45	527.246	266.143	98.1516	10.7824	13.0518	6.5	5.2	593.3	39.9	97.66	0.277778
South China	Guangxi	2019	40381	38748502	16418.3	23328.2	1811.89	592.361	269.257	98.8444	10.101	13.5157	6.9	5.59	654.4	40.8	97.4	0.125
South China	Guangxi	2020	47803	41342338	16356.8	24562.3	1716.94	520.48	263.5	99.36	9.41	12.85	7.42	5.9	787.6	41.3	97.23	0.0833333
South China	Guangxi	2021	55806	42645600	18087.9	26726.7	1800.15	501.244	262.37	99.4695	8.41	13.8049	7.82	6.33	831.1	40.2	97.51	0.0416667
Southwest	Yunnan	2012	28270	21313719	8200	11233	1338.15	338.156	118.29	66.46	10.2473	10.43	3.58	4.18	352.7	39.3	96	0.569445
Southwest	Yunnan	2013	29588	23148631	8823.81	12577.9	1611.3	394.774	130.04	71.53	11.614	10.5649	4.2	4.48	386.8	37.8	96	0.569445
Southwest	Yunnan	2014	30890	23982457	9869.5	13772.2	1698.06	399.48	129.06	76.18	12.3631	11	4.43	4.77	413.2	38.1	96	0.569445
Southwest	Yunnan	2015	31912	29051851	11005.4	15222.6	1808.15	388.51	132.77	76.79	12.619	10.57	4.8	5.01	473.9	37.3	96.04	0.486111
Southwest	Yunnan	2016	32948	33967786	11768.8	16719.9	1812.29	476.98	131.99	78.78	13.1733	11.33	5.2	5.31	514.8	37.8	96.4	0.527778
Southwest	Yunnan	2017	44898	39551688	12658.1	18348.3	1886.17	609.828	129.41	75.93	13.5979	11.5	5.9	5.72	500.1	38.9	96.8	0.569445
Southwest	Yunnan	2018	45542	42997448	14249.9	20084.2	1994.35	643.276	138.962	77.3079	12.9695	11.8545	6.2	6.03	559.9	39.8	96.6	0.361111
Southwest	Yunnan	2019	49887	43336214	15779.8	22082.4	2073.56	650.856	149.778	77.9169	12.9723	11.8845	7	6.42	624	39.7	96.75	0.236111
Southwest	Yunnan	2020	57504	50175899	16792.4	23294.9	2116.69	604.15	155.1	78.65	12.9	12.27	7.76	6.89	672	40.5	96.08	0.0833333
Southwest	Yunnan	2021	63457	47906528	18851	25666.2	2278.29	563.759	174.44	78.5338	10.28	12.9401	8.12	7.04	761.7	42.5	96.25	0.0833333
Southwest	Tibet	2012	1079	2496200	5296.58	8600	86.5827	150.356	127.69	29.79	8.59039	9.4	3.03	2.72	20.4	32.4	97.4	0.805556
Southwest	Tibet	2013	1244	2878154	6306.79	9740.43	95.0237	180.531	330.03	38.62	7.69854	9.03533	3.67	3.53	19.8	18.1	97.5	0.805556
Southwest	Tibet	2014	1428	4022963	7317	10730.2	124.27	164.09	328.98	57.13	8.42889	10.8	4.05	3.75	28.8	43.8	97.5	0.722222
Southwest	Tibet	2015	1476	5477112	8245.8	12254.3	137.13	205.92	403.62	79.98	9.04768	11.65	4.4	4.33	59.6	42.6	97.52	0.722222
Southwest	Tibet	2016	1553	5092001	9318.7	13639.2	155.99	228.03	367.04	52.99	6.20076	7.84	4.5	4.37	60.2	32.6	97.42	0.722222
Southwest	Tibet	2017	1804	7185486	10320.1	15457.3	185.834	243.552	265.71	56.77	10.4265	5.85	4.9	4.78	26.1	34.8	97.32	0.680556
Southwest	Tibet	2018	2131	6782508	11520.2	17286.1	230.354	283.037	162.972	55.0474	7.71803	8.70628	5.5	4.88	28.1	37.3	97.17	0.722222
Southwest	Tibet	2019	2445	8161699	13029.2	19501.3	221.994	286.905	303.136	60.106	7.61621	9.79807	6	4.87	28.1	37.6	97.14	0.722222
Southwest	Tibet	2020	3138	8432395	13224.8	21744.1	220.99	294.6	290.9	63.2	8.3	12.02	6.23	5.09	32	38.1	97.1	0.638889
Southwest	Tibet	2021	4255	9444831	15342.5	24949.9	215.621	283.716	256.12	68.0888	5.63	13.327	7	5.37	32.4	38.2	97.44	0.527778
Northwest	Shaanxi	2012	92703	24648974	10200	12900	1600.69	407.115	174.72	94.11	15.5792	11.58	5.76	4.51	585.8	40.4	96.8	0.319445
Northwest	Shaanxi	2013	95396	23937295	11217.3	14371.5	1748.33	414.286	179.54	93.75	16.2742	11.7665	6.04	4.92	604.2	40.2	96.7	0.319445
Northwest	Shaanxi	2014	98044	23634036	12203.6	15836.7	1890.4	366.32	154.05	95.08	15.8466	12.48	6.69	5.28	622.2	40.5	96.7	0.236111
Northwest	Shaanxi	2015	101287	24292863	13087.2	17395	2059.95	359.36	155.71	94.73	15.5116	12.57	7	5.59	638.4	40.6	96.64	0.236111
Northwest	Shaanxi	2016	105041	24549016	13943	18873.7	1833.99	364.86	159.27	94.66	16.0067	12.3	7.6	5.91	653.9	40.1	96.7	0.194444
Northwest	Shaanxi	2017	146106	26067272	14899.7	20635.2	2006.69	417.345	166.63	93.61	15.6267	12.64	8.1	6.29	723.6	39.9	96.72	0.152778
Northwest	Shaanxi	2018	151052	28243230	16159.7	22528.3	2243.14	490.327	163.393	96.1943	13.7228	11.7594	8.5	6.57	748.1	38.8	96.79	0.0833333
Northwest	Shaanxi	2019	155873	31906769	17464.9	24666.3	2287.9	528.958	150.647	97.8049	14.7333	11.6166	9.1	6.86	824.6	39.3	96.77	0.0833333
Northwest	Shaanxi	2020	172723	33523708	17417.6	26226	2257.31	528.47	155.7	98.62	14.07	12.79	9.2	6.89	832.5	40.8	96.37	0
Northwest	Shaanxi	2021	184682	33632005	19346.5	28568	2775.42	543.865	161.31	98.7743	11.35	12.9011	9.32	7.2	852.9	41.8	96.53	0
Northwest	Gansu	2012	27098	14621673	7900	9800	520.399	229.5	144.02	77.81	10.0436	9.52	4.33	4.36	225.8	30	97.3	0.763889
Northwest	Gansu	2013	28141	16343673	8943.39	10954.4	607.272	278.595	142.17	80.22	10.3593	11.7592	4.33	4.49	243	32.1	97.7	0.680556
Northwest	Gansu	2014	28926	16284130	9874.6	12184.7	672.67	300.48	146.25	83.48	9.6728	12.79	4.88	4.72	265.5	30.8	97.8	0.638889
Northwest	Gansu	2015	29486	17747816	10950.8	13466.6	743.86	272.01	132	85.77	9.00009	12.23	5	4.91	296.5	30.2	97.86	0.722222
Northwest	Gansu	2016	31048	18885134	12254.2	14670.3	786.97	290.79	125.28	88.15	9.15767	13.94	5.2	5.15	306.9	31.5	97.8	0.722222
Northwest	Gansu	2017	39066	19903817	13120.1	16011	815.732	307.234	125.97	90.56	10.5236	14.87	5.6	5.58	318.3	33.3	97.29	0.555556
Northwest	Gansu	2018	41848	20824712	14624	17488.4	871.054	339.051	137.174	90.9073	11.8681	13.6544	6	6.17	340.9	33.5	97.22	0.430556
Northwest	Gansu	2019	44700	23063793	15879.1	19139	850.488	373.624	138.399	92.6632	13.2934	14.2794	6.8	6.84	354.2	36	97	0.347222
Northwest	Gansu	2020	49698	24380075	16174.9	20335.1	874.55	382.17	140	94.8	13.33	15.15	7.24	6.87	392.9	36.3	96.73	0.305556
Northwest	Gansu	2021	54561	23961833	17456.2	22066	1001.86	359.626	141.98	96.872	10.63	14.8772	8.07	7.36	434.9	36.3	96.6	0.263889
Northwest	Qinghai	2012	2579	5743979	10400	11500	186.417	82.6573	194.19	92.65	16.5961	9.81	5.11	4.54	103.4	32.5	96.6	0.597222
Northwest	Qinghai	2013	2820	4493966	11576.5	12947.8	223.859	97.4987	179.64	84.76	14.4681	9.65968	5.66	5.11	113.8	31.2	96.7	0.680556
Northwest	Qinghai	2014	3035	5817394	12604.8	14374	251.68	100.57	176.52	88.81	14.4039	10.78	5.82	5.66	115.8	31.6	96.8	0.680556
Northwest	Qinghai	2015	3222	6106128	13611.3	15812.7	267.13	117.33	168.76	85.96	13.247	10.48	6	5.87	120	29.8	96.83	0.680556
Northwest	Qinghai	2016	3508	6089621	14774.7	17301.8	238.51	121.42	170.3	87.55	14.491	10.78	6.2	5.86	122.1	31.1	96.88	0.680556
Northwest	Qinghai	2017	4813	6997124	15503.1	19001	246.196	123.853	182.26	94.19	14.3739	11.18	7	6.41	131.2	32.6	96.95	0.555556
Northwest	Qinghai	2018	5180	7928037	16557.2	20757.3	272.887	132.583	178.513	94.6929	14.5737	11.4521	7.4	6.49	133.2	33.9	97.03	0.513889
Northwest	Qinghai	2019	6033	8925627	17544.8	22617.7	282.245	131.514	132.772	93.8274	14.0897	11.9263	7.8	6.82	146.5	35.2	97.76	0.277778
Northwest	Qinghai	2020	7416	8870121	18284.2	24037.4	297.99	141.39	138.2	93.81	13.87	12.45	8.26	6.97	152.2	35.9	97.87	0.277778
Northwest	Qinghai	2021	8800	8976658	19020.1	25919.5	328.764	140.407	143.08	94.4765	12.78	12.8086	8.7	7.1	152.6	34.8	98.16	0.277778
Northwest	Ningxia	2012	3748	4534691	10000	13100	263.957	61.4428	156.51	79.67	12.4644	15.71	5.29	4.29	249.3	38.4	95.8	0.708333
Northwest	Ningxia	2013	4012	4966214	11292	14565.8	308.338	64.1499	144.69	89.08	13.1919	17.5071	5.58	4.76	211.5	38.5	95.9	0.513889
Northwest	Ningxia	2014	4130	5437550	12484.5	15906.8	339.86	61.68	148.6	89.23	13.1651	17.91	6.01	4.91	227	38	96	0.513889
Northwest	Ningxia	2015	4403	5990096	13815.6	17329.1	373.45	67.09	171.67	87.26	13.9749	18.11	6.2	5.06	266.4	37.9	95.98	0.513889
Northwest	Ningxia	2016	4650	6225864	14965.4	18832.3	387.66	75.79	187.77	90.69	13.4711	18.3	6.6	5.38	258.3	40.4	96.08	0.513889
Northwest	Ningxia	2017	6324	7044650	15350.3	20561.7	417.589	86.1544	179.27	91.71	15.2602	19.17	7.3	5.84	247.6	40.4	96.13	0.513889
Northwest	Ningxia	2018	6886	7166908	16715.1	22400.4	436.521	91.308	147.277	93.8485	13.3524	20.3835	7.7	5.96	235.9	40.5	96.11	0.319445
Northwest	Ningxia	2019	7777	7516031	18296.8	24411.9	423.577	97.0338	154.104	96.6505	12.85	21.0491	8	5.9	238.1	41.3	96.26	0.319445
Northwest	Ningxia	2020	9561	8526183	17505.8	25734.9	419.44	98.21	162.6	97.52	11.85	21.02	8.14	5.73	245	42	96.08	0.319445
Northwest	Ningxia	2021	11527	8472649	20023.8	27904.5	460.015	90.2343	168.15	97.7522	10.75	20.4839	8.36	5.68	248.1	42	95.87	0.319445
Northwest	Xinjiang	2012	14948	19001325	10200	12151	908.966	303.671	171.02	96.6	13.9088	10	6.12	5.89	412.3	35.9	96.6	0.555556
Northwest	Xinjiang	2013	16257	21217406	11391.8	13669.6	1128.49	337.366	168.72	96.37	14.3535	10.0759	6.43	6.06	484.3	36.4	96.6	0.513889
Northwest	Xinjiang	2014	17246	21710230	11903.7	15096.6	1282.34	324.88	171.82	96.87	15.5367	10.74	6.68	6.22	515.9	36.8	96.8	0.361111
Northwest	Xinjiang	2015	18031	24906757	12867.4	16859.1	1330.85	366.41	170.55	97.63	16.0777	11.5	6.9	6.37	562.8	37.5	97.14	0.319445
Northwest	Xinjiang	2016	19214	26656849	14066.5	18354.7	1298.95	388.53	167.2	97.89	15.2441	12.22	7.1	6.54	631.5	38.5	97.52	0.236111
Northwest	Xinjiang	2017	24671	27745594	15087.3	19975.1	1466.52	433.468	186.98	98.32	14.5842	13.23	7.1	6.85	615.2	40	97.42	0.236111
Northwest	Xinjiang	2018	25978	29725341	16189.1	21500.2	1531.42	459.114	191.414	98.0094	14.4398	14.3077	7.1	7.19	657	39.6	97.64	0.194444
Northwest	Xinjiang	2019	28293	32126049	17396.6	23103.4	1577.62	475.569	175.494	98.5176	13.3886	14.8771	7.4	7.39	711.7	39.9	97.86	0.0833333
Northwest	Xinjiang	2020	32492	34822246	16512.1	23844.7	1477.22	474.02	163.9	98.39	13.06	14.02	7.39	7.02	758.8	40.9	97.61	0.0833333
Northwest	Xinjiang	2021	37968	34356206	18960.6	26075	1618.61	491.904	163.42	98.8032	10.33	15.4006	7.74	7.19	876.4	41	97.96	0.0416667
